# Supplementary material for: (μ-Ethane-1,1,2,2-tetra­carboxyl­ato)bis­[tetra­aqua­manganese(II)]
Source: Acta Crystallogr Sect E Struct Rep Online. 2011 Mar 15;67(Pt 4):m449. doi: 10.1107/S1600536811008063 (PMC3099957; doi:10.1107/S1600536811008063)
Supplement: Supplementary file 2 [file e-67-0m449-Isup2.hkl]

# 
# h,k,l, Fc-squared, Fo-squared, sigma(Fo-squared) and status flag 
# 
data_I
_shelx_title ' 1 in P-1' 
_shelx_refln_list_code          4 
_shelx_F_calc_maximum       76.57 
_exptl_crystal_F_000       240.00 
_reflns_d_resolution_high  0.8255 
 
loop_ 
 _symmetry_equiv_pos_as_xyz 
 'x, y, z' 
 '-x, -y, -z' 
 
_cell_length_a     6.2901 
_cell_length_b     8.0212 
_cell_length_c     8.0769 
_cell_angle_alpha 108.522 
_cell_angle_beta   95.068 
_cell_angle_gamma  97.086 
 
_shelx_F_squared_multiplier     1.000 
 
loop_ 
 _refln_index_h 
 _refln_index_k 
 _refln_index_l 
 _refln_F_squared_calc 
 _refln_F_squared_meas 
 _refln_F_squared_sigma 
 _refln_observed_status 
   1   0   0      256.89      268.77      2.91 o 
   2   0   0     4460.72     4679.31     31.93 o 
   3   0   0     2955.18     3123.32     38.05 o 
   4   0   0        8.49       10.01      1.00 o 
   5   0   0      174.25      174.05      6.33 o 
   6   0   0      215.65      199.11      7.58 o 
   7   0   0        5.53        9.09      2.19 o 
  -7   1   0       84.89       79.76      5.18 o 
  -6   1   0      127.91      123.82      5.86 o 
  -5   1   0      273.38      281.63     11.52 o 
  -4   1   0      116.37      111.97      3.85 o 
  -3   1   0      113.69      103.52      3.28 o 
  -2   1   0       58.13       48.50      1.97 o 
  -1   1   0     4270.20     3963.57     30.77 o 
   0   1   0      401.10      396.83     29.30 o 
   1   1   0     1375.26     1517.06      7.98 o 
   2   1   0        3.14        4.98      0.61 o 
   3   1   0      850.49      924.05     34.05 o 
   4   1   0       22.31       19.02      2.10 o 
   5   1   0        0.42        0.32      0.79 o 
   6   1   0       42.61       46.09      3.85 o 
   7   1   0       62.94       67.69      4.98 o 
  -7   2   0       78.13       75.52      4.94 o 
  -5   2   0       20.58       24.42      2.39 o 
  -4   2   0        8.46       11.08      1.61 o 
  -3   2   0       15.62       22.32      1.82 o 
  -2   2   0      140.24      141.37      3.77 o 
  -1   2   0      344.82      381.54      4.11 o 
   0   2   0     3352.08     3046.94    331.12 o 
   1   2   0       86.16      108.26      3.90 o 
   2   2   0     2020.92     2078.80     17.43 o 
   3   2   0     1470.49     1598.46     19.50 o 
   4   2   0       45.67       40.21      3.00 o 
   5   2   0      337.52      353.15      9.68 o 
   6   2   0      371.63      385.77     11.16 o 
   7   2   0       36.97       43.37      4.12 o 
  -6   3   0      236.75      256.20      8.01 o 
  -5   3   0       36.66       34.16      2.86 o 
  -4   3   0        8.80        8.42      1.54 o 
  -3   3   0      350.50      376.30      7.62 o 
  -2   3   0       60.13       56.16      1.22 o 
  -1   3   0      877.62      811.36     32.96 o 
   0   3   0      335.18      356.33     27.87 o 
   1   3   0     2660.51     2708.06    162.97 o 
   2   3   0      958.56      992.35     46.64 o 
   3   3   0      696.69      700.89     11.57 o 
   4   3   0      293.21      283.76      8.25 o 
   5   3   0       66.57       66.16      4.49 o 
   6   3   0      150.72      144.19      7.12 o 
  -6   4   0       66.88       58.38      4.21 o 
  -5   4   0      100.26       96.83      4.93 o 
  -4   4   0       65.23       63.75      3.77 o 
  -3   4   0      360.75      320.49      7.70 o 
  -2   4   0      140.43      134.20      3.18 o 
  -1   4   0      168.57      169.94      7.89 o 
   0   4   0     2192.92     2243.61    143.64 o 
   1   4   0      161.15      160.67      9.00 o 
   2   4   0      469.32      506.86     20.26 o 
   3   4   0      451.97      440.50      9.96 o 
   4   4   0        0.37        0.35      0.90 o 
   5   4   0      227.26      222.56      8.50 o 
   6   4   0       62.41       58.47      4.75 o 
  -6   5   0      374.12      366.48     10.84 o 
  -5   5   0      138.26      129.89      6.10 o 
  -4   5   0      873.09      824.50     14.29 o 
  -3   5   0       98.30       93.52      3.13 o 
  -2   5   0       17.67       19.24      1.58 o 
  -1   5   0      658.03      634.50     57.73 o 
   0   5   0      224.16      220.82     13.84 o 
   1   5   0       79.82       77.93      7.15 o 
   2   5   0      204.00      191.94      6.59 o 
   3   5   0        4.80        5.10      1.71 o 
   4   5   0      153.98      140.46      6.64 o 
   5   5   0       12.88       13.49      2.79 o 
  -6   6   0       17.26       14.28      2.74 o 
  -5   6   0       71.99       70.07      4.79 o 
  -4   6   0       17.52       20.41      2.78 o 
  -3   6   0       10.59       10.19      1.37 o 
  -2   6   0       17.92       17.29      1.49 o 
  -1   6   0      188.29      179.66      5.18 o 
   0   6   0       42.06       43.09      2.18 o 
   1   6   0       18.22       20.53      2.99 o 
   2   6   0        3.60        4.63      1.66 o 
   3   6   0      178.08      164.35      7.16 o 
   4   6   0        5.38        6.62      2.25 o 
  -5   7   0        0.26        0.76      0.91 o 
  -4   7   0      227.25      228.10      8.61 o 
  -3   7   0      321.52      315.84     16.46 o 
  -2   7   0       86.31       80.56      5.22 o 
  -1   7   0      892.95      921.91     43.17 o 
   0   7   0       60.41       57.93      4.11 o 
   1   7   0      231.62      220.19      7.90 o 
   2   7   0      506.29      487.49     12.35 o 
   3   7   0        0.01        0.00      1.16 o 
  -4   8   0        8.02        9.06      2.14 o 
  -3   8   0      235.19      239.93     10.57 o 
  -2   8   0      139.98      143.85      5.12 o 
  -1   8   0       17.66       17.52      1.84 o 
   0   8   0      146.94      141.14      6.68 o 
   1   8   0       54.64       58.02      4.56 o 
   2   8   0       10.76       13.47      2.73 o 
  -2   9   0       12.53       12.88      1.77 o 
  -1   9   0      138.09      146.28      7.18 o 
   0   9   0       41.13       44.07      4.12 o 
  -1  -9   1       10.24        8.82      2.42 o 
   0  -9   1       37.29       37.85      3.86 o 
   1  -9   1       50.62       55.18      4.52 o 
   2  -9   1      150.01      157.74      7.54 o 
   3  -9   1       24.17       27.56      2.24 o 
  -3  -8   1      132.61      139.11      7.48 o 
  -2  -8   1      122.77      121.00      6.66 o 
  -1  -8   1        1.07        0.91      1.18 o 
   0  -8   1      150.75      137.35      6.55 o 
   1  -8   1      151.75      155.97      5.04 o 
   2  -8   1       58.27       54.23      3.60 o 
   3  -8   1      253.41      242.16      6.19 o 
   4  -8   1      184.95      182.57      8.07 o 
   5  -8   1        9.32        8.81      2.34 o 
  -4  -7   1       70.70       75.94      5.56 o 
  -3  -7   1      213.34      188.54      8.11 o 
  -2  -7   1        4.94        3.75      1.65 o 
  -1  -7   1      103.10       95.76      5.25 o 
   0  -7   1      144.34      154.24      9.26 o 
   1  -7   1       12.20       11.85      1.44 o 
   2  -7   1      256.47      266.06      8.62 o 
   3  -7   1       95.75       91.98      4.65 o 
   4  -7   1      291.06      287.16      9.54 o 
   5  -7   1       70.17       74.28      5.21 o 
  -5  -6   1      119.22      125.93      7.03 o 
  -4  -6   1      168.37      155.88      7.36 o 
  -3  -6   1       15.02       13.25      2.50 o 
  -2  -6   1      439.53      430.25     10.54 o 
  -1  -6   1        0.68        0.70      1.03 o 
   0  -6   1      144.42      146.98     15.08 o 
   1  -6   1       97.16       91.52      7.96 o 
   2  -6   1       52.64       49.22      2.38 o 
   3  -6   1      618.64      592.03     20.52 o 
   4  -6   1        7.68        4.24      1.51 o 
   5  -6   1       91.87       84.35      5.23 o 
   6  -6   1      113.98      118.66      6.51 o 
  -5  -5   1      268.31      269.71      9.69 o 
  -4  -5   1       27.74       23.22      2.87 o 
  -3  -5   1      707.08      675.20     13.03 o 
  -2  -5   1       32.28       25.94      2.66 o 
  -1  -5   1       23.34       22.97      1.92 o 
   0  -5   1      320.00      285.03     19.91 o 
   1  -5   1       74.75       76.83      3.71 o 
   2  -5   1       85.27       81.23      2.78 o 
   3  -5   1      167.03      161.58      9.62 o 
   5  -5   1      103.19      103.73      5.45 o 
   6  -5   1        8.06        8.78      2.15 o 
  -6  -4   1       31.95       33.95      3.54 o 
  -5  -4   1      107.00      103.71      5.70 o 
  -4  -4   1      537.53      541.95     11.83 o 
  -3  -4   1      190.19      172.41      6.12 o 
  -2  -4   1     1121.15     1053.79     13.71 o 
  -1  -4   1      650.88      658.44     45.48 o 
   0  -4   1      611.23      635.12     50.70 o 
   1  -4   1     2667.91     2770.31    143.24 o 
   2  -4   1      497.64      490.74     14.66 o 
   3  -4   1     1641.97     1679.34     17.50 o 
   5  -4   1      114.15      114.34      5.39 o 
   6  -4   1      213.15      213.63      7.84 o 
   7  -4   1        6.71        5.48      1.75 o 
  -6  -3   1      146.19      151.31      7.12 o 
  -5  -3   1      201.99      201.16      7.51 o 
  -4  -3   1      179.79      167.71      6.18 o 
  -3  -3   1     1938.01     1887.97     18.50 o 
  -2  -3   1      206.36      231.68     13.56 o 
  -1  -3   1      322.98      348.48     28.82 o 
   0  -3   1     5278.69     4882.49    391.90 o 
   1  -3   1      400.64      404.58     10.90 o 
   2  -3   1      678.73      672.81     12.55 o 
   3  -3   1      572.87      582.00      9.49 o 
   4  -3   1      262.58      262.31      7.03 o 
   5  -3   1        1.00        1.45      0.89 o 
   6  -3   1       10.75       11.02      2.07 o 
  -7  -2   1       18.21       21.23      3.14 o 
  -6  -2   1      163.48      164.97      7.16 o 
  -5  -2   1      158.20      156.14      6.30 o 
  -4  -2   1      554.79      549.07     10.44 o 
  -3  -2   1       12.96       12.13      1.67 o 
  -2  -2   1      607.68      583.52      8.15 o 
  -1  -2   1      422.54      381.98      5.65 o 
   0  -2   1      587.66      567.47     20.11 o 
   1  -2   1      278.65      293.89      4.76 o 
   2  -2   1      604.52      693.35      8.46 o 
   3  -2   1     2634.83     2729.19     19.08 o 
   4  -2   1       89.78       90.94      3.90 o 
   5  -2   1       27.65       27.37      2.64 o 
   6  -2   1      202.05      210.71      6.93 o 
   7  -2   1       29.25       33.04      3.32 o 
  -7  -1   1       37.21       41.83      3.82 o 
  -6  -1   1      242.85      247.96      8.43 o 
  -5  -1   1       39.71       42.86      3.22 o 
  -4  -1   1      106.05      106.24      4.43 o 
  -3  -1   1      772.57      818.33     40.17 o 
  -2  -1   1      957.31     1018.69      9.51 o 
  -1  -1   1      202.35      203.05      3.30 o 
   0  -1   1      964.86      902.93     36.63 o 
   1  -1   1      540.19      624.50      6.12 o 
   2  -1   1     4198.97     4347.21     28.95 o 
   3  -1   1     2285.79     2447.48     16.74 o 
   4  -1   1      162.40      163.10      4.83 o 
   5  -1   1      775.08      826.55     14.70 o 
   6  -1   1       38.47       41.25      3.59 o 
   7  -1   1       12.79       13.83      2.57 o 
  -7   0   1       76.42       75.58      5.00 o 
  -6   0   1      217.39      208.47      7.51 o 
  -5   0   1        0.55        0.76      0.75 o 
  -4   0   1      611.98      640.23     11.43 o 
  -3   0   1        3.71        3.13      0.53 o 
  -2   0   1      253.30      274.01      2.88 o 
  -1   0   1      834.92      910.60     11.34 o 
   0   0   1      184.91      186.49      2.61 o 
   1   0   1     3952.50     4197.84     32.06 o 
   2   0   1     3447.21     3765.61     21.04 o 
   3   0   1     1989.85     2216.29     43.69 o 
   4   0   1     1088.98     1177.74     40.17 o 
   5   0   1       39.84       37.59      3.18 o 
   6   0   1      357.06      336.72     10.12 o 
   7   0   1        1.13        1.58      0.99 o 
  -7   1   1       14.67       13.03      2.37 o 
  -6   1   1      291.97      300.48      8.81 o 
  -5   1   1      357.46      356.82     16.92 o 
  -4   1   1      359.35      366.36      6.82 o 
  -3   1   1     3973.91     4150.74     21.27 o 
  -2   1   1     1028.00     1171.28      9.84 o 
  -1   1   1      849.43      870.96      7.24 o 
   0   1   1     1465.63     1484.76     67.15 o 
   1   1   1      525.05      574.10      4.33 o 
   2   1   1     1328.75     1385.67     46.43 o 
   3   1   1      484.76      498.08     16.92 o 
   4   1   1      608.65      616.50     30.96 o 
   5   1   1      525.05      515.87     11.56 o 
   6   1   1       13.80       17.33      2.72 o 
   7   1   1       36.87       39.83      3.94 o 
  -7   2   1       78.82       89.55      5.24 o 
  -6   2   1      505.00      498.56     11.19 o 
  -5   2   1        3.26        4.65      1.35 o 
  -4   2   1     1132.78     1170.70     13.57 o 
  -3   2   1        8.13        6.27      1.17 o 
  -2   2   1      513.74      557.50      4.88 o 
  -1   2   1        7.21        8.84      0.54 o 
   0   2   1      234.39      260.18     15.32 o 
   1   2   1     2270.09     2510.73     62.25 o 
   2   2   1      878.36      949.65     11.61 o 
   3   2   1       40.43       39.33      1.94 o 
   4   2   1      211.18      210.40      6.94 o 
   5   2   1        2.00        1.27      1.08 o 
   6   2   1      156.70      158.57      7.38 o 
  -7   3   1      138.15      133.79      6.36 o 
  -6   3   1       93.21       93.30      4.98 o 
  -5   3   1      474.04      480.58     10.22 o 
  -4   3   1        6.92        7.43      1.56 o 
  -3   3   1      852.13      818.31     43.86 o 
  -2   3   1       29.55       27.64      0.97 o 
  -1   3   1      366.19      362.03     15.58 o 
   0   3   1      314.53      283.18     21.64 o 
   1   3   1      253.39      248.55     14.90 o 
   2   3   1      792.08      837.94     27.11 o 
   3   3   1     1103.37     1070.61     14.75 o 
   4   3   1       68.04       62.04      4.12 o 
   5   3   1      606.45      627.55     13.93 o 
   6   3   1       43.38       45.70      4.26 o 
  -6   4   1      242.90      245.24      8.41 o 
  -5   4   1       29.90       29.20      2.85 o 
  -4   4   1     1338.43     1288.07     16.88 o 
  -3   4   1      151.66      156.24      5.61 o 
  -2   4   1     1474.88     1442.65     29.52 o 
  -1   4   1     1182.41     1135.96     33.25 o 
   0   4   1        0.26        0.55      0.50 o 
   1   4   1      224.82      227.52     16.19 o 
   2   4   1      599.04      623.45     27.63 o 
   3   4   1        6.97        8.06      1.84 o 
   4   4   1       57.25       57.39      4.21 o 
   5   4   1       56.89       52.86      4.39 o 
  -6   5   1      109.08      114.54      6.13 o 
  -5   5   1      391.02      364.78     10.30 o 
  -4   5   1        8.94        7.11      1.79 o 
  -3   5   1     1726.90     1680.11     20.70 o 
  -2   5   1      118.50      109.84      3.24 o 
  -1   5   1      251.87      227.80      4.49 o 
   0   5   1      371.18      365.22     16.56 o 
   1   5   1        1.05        0.77      0.72 o 
   2   5   1       39.55       38.92      3.19 o 
   3   5   1       43.91       43.68      3.64 o 
   4   5   1        9.76        8.02      2.21 o 
   5   5   1      160.99      159.68      7.88 o 
  -6   6   1       13.22       12.32      2.57 o 
  -5   6   1        9.94       11.43      2.41 o 
  -4   6   1      406.55      393.03     10.83 o 
  -3   6   1        0.66        0.88      0.64 o 
  -2   6   1      126.60      105.93     11.90 o 
  -1   6   1      327.45      301.36      5.69 o 
   0   6   1       28.28       30.20      1.90 o 
   1   6   1      129.45      116.90      8.37 o 
   2   6   1      106.33      110.67      5.65 o 
   3   6   1        4.93        3.66      1.60 o 
   4   6   1      137.81      142.08      7.33 o 
  -5   7   1       84.84       84.88      5.69 o 
  -4   7   1      107.34      105.01      5.96 o 
  -3   7   1       42.78       41.76      3.68 o 
  -2   7   1      272.02      270.27      6.15 o 
  -1   7   1       29.86       32.82      2.16 o 
   0   7   1      453.62      439.18     15.67 o 
   1   7   1        7.68        7.56      2.00 o 
   2   7   1      141.10      139.88      6.77 o 
   3   7   1      115.75      109.22      6.44 o 
  -4   8   1      187.84      196.76      8.69 o 
  -3   8   1       16.80       19.59      3.01 o 
  -2   8   1      313.85      325.77     10.35 o 
  -1   8   1      416.30      434.75      8.50 o 
   0   8   1       70.73       69.61      4.72 o 
   1   8   1      298.34      307.04     10.22 o 
  -1  -9   2        2.62        3.42      1.80 o 
   0  -9   2      125.69      131.73      6.95 o 
   1  -9   2       32.28       28.08      3.28 o 
   2  -9   2       20.82       22.76      3.21 o 
   3  -9   2       47.51       47.98      3.95 o 
  -3  -8   2      301.97      315.60     11.07 o 
  -2  -8   2        9.65       12.67      2.66 o 
  -1  -8   2      362.31      337.30     10.49 o 
   0  -8   2       12.50       13.26      2.50 o 
   1  -8   2      354.01      367.44     26.87 o 
   2  -8   2       10.68        9.91      2.18 o 
   3  -8   2        1.39        0.50      0.66 o 
   4  -8   2       34.01       32.44      3.60 o 
   5  -8   2       83.85       69.83      5.37 o 
  -4  -7   2      113.69      108.36      6.40 o 
  -3  -7   2       75.27       68.31      4.83 o 
  -2  -7   2      573.85      521.89     12.53 o 
  -1  -7   2      149.88      135.54      6.17 o 
   0  -7   2      774.42      791.01     64.76 o 
   1  -7   2       98.01      100.53      6.89 o 
   2  -7   2        4.03        5.65      1.18 o 
   3  -7   2       83.06       81.74      3.44 o 
   4  -7   2       80.44       74.94      4.98 o 
   5  -7   2       19.52       19.57      3.00 o 
  -5  -6   2       10.48       10.25      2.46 o 
  -4  -6   2       21.01       19.74      2.91 o 
  -3  -6   2      511.46      507.91     12.08 o 
  -2  -6   2      237.98      210.78      7.39 o 
  -1  -6   2      934.18      887.05     14.28 o 
   0  -6   2      298.99      314.95     25.41 o 
   1  -6   2      149.23      153.01      7.60 o 
   2  -6   2      124.75      120.82      5.27 o 
   3  -6   2       21.09       21.68      1.95 o 
   4  -6   2       85.31       87.31      5.06 o 
   5  -6   2       15.92       20.26      2.87 o 
   6  -6   2       47.22       44.79      4.00 o 
  -5  -5   2        2.55        3.48      1.44 o 
  -4  -5   2       31.08       26.42      3.00 o 
  -3  -5   2       28.76       27.85      2.83 o 
  -2  -5   2      486.08      472.08     10.00 o 
  -1  -5   2       79.49       80.49      5.55 o 
   0  -5   2     1142.50     1102.44     55.41 o 
   1  -5   2      146.78      125.38      4.76 o 
   2  -5   2       59.08       54.26      2.31 o 
   4  -5   2       51.22       52.20      3.71 o 
   5  -5   2        5.23        5.14      1.62 o 
   6  -5   2      189.56      193.74      7.94 o 
  -6  -4   2      231.75      245.24      9.32 o 
  -5  -4   2        4.74        2.81      1.40 o 
  -4  -4   2       15.01       14.10      2.32 o 
  -3  -4   2     1219.09     1187.56     15.62 o 
  -2  -4   2       28.19       30.47      2.64 o 
  -1  -4   2     2212.02     2324.50    233.96 o 
   0  -4   2     2898.97     3057.73     92.90 o 
   1  -4   2      204.21      191.55      5.52 o 
   2  -4   2     2752.98     2788.21     87.83 o 
   3  -4   2      591.04      588.80     10.53 o 
   4  -4   2       37.04       34.79      2.90 o 
   5  -4   2      902.62      916.29     15.33 o 
   6  -4   2        3.41        2.95      1.29 o 
  -6  -3   2      128.37      127.36      6.39 o 
  -5  -3   2       56.24       57.88      4.06 o 
  -4  -3   2       37.05       40.88      3.12 o 
  -3  -3   2      422.80      402.54      8.37 o 
  -2  -3   2      366.44      347.00      6.96 o 
  -1  -3   2      339.96      365.35     20.44 o 
   0  -3   2     3894.74     3788.19    101.78 o 
   1  -3   2      681.33      756.85     19.39 o 
   2  -3   2      213.98      251.48      5.84 o 
   3  -3   2     1236.22     1191.73     14.01 o 
   4  -3   2       82.16       84.17      4.20 o 
   5  -3   2      401.99      417.68      9.82 o 
   6  -3   2      192.20      176.57      6.91 o 
  -7  -2   2       25.17       29.89      3.26 o 
  -6  -2   2      154.25      164.85      6.98 o 
  -5  -2   2       56.25       58.08      3.81 o 
  -4  -2   2       18.42       16.88      2.14 o 
  -3  -2   2      596.67      550.63      8.86 o 
  -2  -2   2      522.57      557.69      7.70 o 
  -1  -2   2      689.04      622.41     34.36 o 
   0  -2   2      728.86      759.62     31.55 o 
   1  -2   2      155.45      150.42      2.61 o 
   2  -2   2      761.89      768.47      9.50 o 
   3  -2   2      114.51      108.49      4.02 o 
   4  -2   2      155.33      152.97      5.24 o 
   5  -2   2      435.36      444.23      9.67 o 
   6  -2   2        0.84        1.34      0.94 o 
   7  -2   2       50.15       48.61      4.18 o 
  -7  -1   2      218.56      226.89      8.61 o 
  -6  -1   2       89.41       97.11      5.18 o 
  -5  -1   2       41.01       40.91      3.06 o 
  -4  -1   2      270.59      273.46      6.72 o 
  -3  -1   2        7.27        7.92      0.70 o 
  -2  -1   2       26.37       25.12      0.92 o 
  -1  -1   2       19.77       20.08      1.34 o 
   0  -1   2     1887.95     1884.59     94.93 o 
   1  -1   2      369.23      396.64      5.73 o 
   2  -1   2        3.79        3.13      0.84 o 
   3  -1   2     1144.03     1230.68     12.80 o 
   4  -1   2      188.14      220.52      6.05 o 
   5  -1   2       59.51       59.41      5.00 o 
   6  -1   2      516.85      485.63     12.35 o 
   7  -1   2        6.08       10.45      2.32 o 
  -7   0   2        5.29        9.59      2.12 o 
  -6   0   2      327.65      340.87      9.26 o 
  -5   0   2       21.83       19.98      2.30 o 
  -4   0   2       24.24       24.22      1.36 o 
  -3   0   2      877.44      964.35      8.19 o 
  -2   0   2      138.10      156.78      4.12 o 
  -1   0   2     2055.13     1995.87     68.46 o 
   0   0   2     1169.36     1120.94     85.07 o 
   1   0   2      174.97      182.49      3.94 o 
   2   0   2     2591.28     2812.05     17.30 o 
   3   0   2      395.53      395.02      7.85 o 
   4   0   2       45.23       46.63      2.51 o 
   5   0   2      866.22      848.61     14.92 o 
   6   0   2        6.27        7.21      1.94 o 
   7   0   2      118.79      100.82      6.28 o 
  -6   1   2       13.94       16.56      2.30 o 
  -5   1   2      206.76      203.33      4.22 o 
  -4   1   2     2271.65     2472.79     32.29 o 
  -3   1   2       23.76       24.94      1.32 o 
  -2   1   2     2739.45     2704.13     50.22 o 
  -1   1   2     3736.69     3445.11    208.20 o 
   0   1   2      324.71      376.70      3.38 o 
   1   1   2      544.09      592.24      5.12 o 
   2   1   2        4.96        3.87      0.69 o 
   3   1   2      132.31      141.81      3.26 o 
   4   1   2       17.90       18.35      1.50 o 
   5   1   2       70.70       67.04      4.40 o 
   6   1   2      117.53      105.72      6.08 o 
  -6   2   2      151.41      159.27      6.08 o 
  -5   2   2       80.11       76.59      3.98 o 
  -4   2   2       64.18       61.65      2.34 o 
  -3   2   2      873.05      908.06      7.78 o 
  -2   2   2        0.21        1.34      0.47 o 
  -1   2   2      470.10      419.85      7.99 o 
   0   2   2       14.83       16.29      0.98 o 
   1   2   2      254.33      268.32      3.84 o 
   2   2   2       36.19       33.24      1.60 o 
   3   2   2        2.90        1.71      0.70 o 
   4   2   2        2.55        2.97      1.30 o 
   5   2   2      219.82      225.14      8.24 o 
   6   2   2        0.45        1.94      1.27 o 
  -6   3   2       67.13       70.78      4.34 o 
  -5   3   2       13.46       11.55      1.33 o 
  -4   3   2     1106.81     1136.41      9.91 o 
  -3   3   2       73.31       69.29      2.29 o 
  -2   3   2      370.05      354.59      3.56 o 
  -1   3   2     2813.14     2778.21    154.01 o 
   0   3   2      241.35      239.45     18.00 o 
   1   3   2      902.09      861.42     17.31 o 
   2   3   2      831.55      903.09     22.52 o 
   3   3   2      180.49      173.80      3.95 o 
   4   3   2      440.62      446.82     10.99 o 
   5   3   2       12.80       14.99      2.70 o 
   6   3   2       68.91       59.80      4.92 o 
  -6   4   2       44.31       41.96      3.60 o 
  -5   4   2       21.11       25.07      2.73 o 
  -4   4   2       82.23       81.48      4.49 o 
  -3   4   2      479.70      469.71     10.03 o 
  -2   4   2      161.23      150.89      5.56 o 
  -1   4   2     2157.12     2063.89    137.31 o 
   0   4   2     1012.71      954.88     68.81 o 
   1   4   2       64.87       68.64      3.70 o 
   2   4   2     1458.33     1549.67     64.92 o 
   3   4   2       44.31       43.66      3.53 o 
   4   4   2      134.78      114.03      5.97 o 
   5   4   2       98.72      100.28      6.13 o 
  -6   5   2        4.24        6.26      1.85 o 
  -5   5   2       49.98       52.75      4.08 o 
  -4   5   2      380.49      371.39     10.14 o 
  -3   5   2       14.80       13.48      2.27 o 
  -2   5   2      776.91      783.83     22.34 o 
  -1   5   2      605.10      595.51     31.77 o 
   0   5   2       92.37       84.54      3.56 o 
   1   5   2      564.76      571.19     39.48 o 
   2   5   2       60.91       53.17      3.78 o 
   3   5   2      120.56      113.65      5.84 o 
   4   5   2       35.12       42.00      4.04 o 
  -5   6   2       26.63       24.94      3.03 o 
  -4   6   2        4.81        4.35      1.49 o 
  -3   6   2       67.48       68.03      4.54 o 
  -2   6   2        5.20        5.99      1.73 o 
  -1   6   2        8.25        9.89      1.70 o 
   0   6   2       58.20       53.65      2.57 o 
   1   6   2        0.54        1.48      0.75 o 
   2   6   2      262.24      237.89      8.29 o 
   3   6   2       14.63       10.49      2.48 o 
  -5   7   2       18.62       21.62      3.28 o 
  -4   7   2       51.05       55.84      4.47 o 
  -3   7   2        3.78        4.07      1.56 o 
  -2   7   2        1.10        2.78      1.30 o 
  -1   7   2      194.02      202.18      7.74 o 
   0   7   2        1.26        2.08      0.86 o 
   1   7   2      355.95      342.57     10.05 o 
   2   7   2      103.66       97.41      5.77 o 
  -3   8   2      127.73      140.28      7.27 o 
  -2   8   2      119.02      138.74      7.02 o 
  -1   8   2       39.85       45.15      3.90 o 
  -1  -9   3       19.01       20.96      3.37 o 
   0  -9   3       51.81       59.76      4.74 o 
   1  -9   3       16.09       17.41      2.91 o 
   2  -9   3      101.80      101.09      4.21 o 
   3  -9   3       91.91       96.22      5.71 o 
  -3  -8   3       79.34       80.97      5.55 o 
  -2  -8   3      227.77      234.34      9.04 o 
  -1  -8   3       16.35       17.08      2.83 o 
   0  -8   3      588.62      589.91     13.54 o 
   1  -8   3      640.35      641.79     34.65 o 
   2  -8   3      268.00      257.50     12.83 o 
   3  -8   3      443.42      443.83     17.61 o 
   4  -8   3        3.20        5.24      1.92 o 
  -4  -7   3      250.34      248.78      9.55 o 
  -3  -7   3       30.56       31.55      3.36 o 
  -2  -7   3       65.41       67.72      4.60 o 
  -1  -7   3      199.71      198.57      7.45 o 
   0  -7   3      293.21      317.69     17.35 o 
   1  -7   3      159.73      162.41     15.01 o 
   2  -7   3      372.32      378.28     20.75 o 
   3  -7   3       17.82       16.46      1.81 o 
   4  -7   3       46.42       42.01      3.75 o 
   5  -7   3        3.31        3.59      1.39 o 
  -5  -6   3      191.28      196.97      8.51 o 
  -4  -6   3        4.95        4.39      1.61 o 
  -3  -6   3      310.75      281.09      8.95 o 
  -2  -6   3        5.35        2.94      1.42 o 
  -1  -6   3      140.35      129.67      5.55 o 
   0  -6   3      435.78      477.61     34.37 o 
   1  -6   3      599.90      646.56     49.90 o 
   2  -6   3       72.26       75.43      6.16 o 
   3  -6   3      932.85      939.76     28.37 o 
   4  -6   3       11.27        9.68      2.07 o 
   5  -6   3      255.35      267.81      9.36 o 
   6  -6   3       65.38       68.43      5.01 o 
  -5  -5   3        4.08        6.36      2.02 o 
  -4  -5   3      224.43      213.00      7.74 o 
  -3  -5   3        1.09        0.48      1.03 o 
  -2  -5   3        5.44        4.41      0.95 o 
  -1  -5   3      137.97      130.43      6.33 o 
   0  -5   3       20.35       20.64      1.05 o 
   1  -5   3       75.53       75.25      6.34 o 
   2  -5   3     1052.30      991.66    104.01 o 
   3  -5   3       70.78       64.62      3.90 o 
   4  -5   3      355.68      352.08      9.57 o 
   5  -5   3       50.06       48.21      3.88 o 
   6  -5   3       10.80        8.29      1.97 o 
  -6  -4   3       35.43       37.55      3.59 o 
  -5  -4   3      219.14      214.17      7.89 o 
  -4  -4   3       30.95       29.82      2.83 o 
  -3  -4   3      221.48      175.82      6.05 o 
  -2  -4   3       24.40       25.86      2.29 o 
  -1  -4   3       43.42       49.34      1.96 o 
   0  -4   3      351.67      338.73     10.59 o 
   1  -4   3      694.02      718.34     29.62 o 
   2  -4   3       41.37       34.78      1.84 o 
   3  -4   3     1447.33     1303.30     16.20 o 
   4  -4   3      180.53      172.02      6.40 o 
   5  -4   3      167.56      155.16      6.53 o 
   6  -4   3      389.82      367.97     10.72 o 
  -6  -3   3      683.74      714.90     14.75 o 
  -5  -3   3        0.58        1.07      1.06 o 
  -4  -3   3     1340.26     1357.80     16.62 o 
  -3  -3   3      603.20      558.56      9.63 o 
  -2  -3   3      603.50      681.96     24.45 o 
  -1  -3   3     1275.86     1263.20     56.47 o 
   0  -3   3      288.11      283.15     10.79 o 
   1  -3   3       36.34       37.82      1.60 o 
   2  -3   3     2130.61     2269.62     18.69 o 
   3  -3   3       12.24       13.87      1.88 o 
   4  -3   3      376.48      379.09      9.02 o 
   5  -3   3      344.91      344.83      9.35 o 
   6  -3   3      242.45      240.15      8.39 o 
  -6  -2   3        0.00        1.87      1.13 o 
  -5  -2   3      128.01      123.51      5.34 o 
  -4  -2   3      574.99      564.87      9.95 o 
  -3  -2   3      172.18      178.48      3.69 o 
  -2  -2   3       42.01       50.98      1.27 o 
  -1  -2   3      281.39      240.61      5.87 o 
   0  -2   3      187.20      220.80      7.00 o 
   1  -2   3      221.23      244.80      5.33 o 
   2  -2   3       68.07       72.13      3.28 o 
   3  -2   3        1.47        0.67      0.86 o 
   4  -2   3        0.30        0.15      0.81 o 
   5  -2   3      286.18      311.62      8.59 o 
   6  -2   3       29.57       34.80      3.18 o 
   7  -2   3        1.98        2.82      1.08 o 
  -6  -1   3      333.32      356.82      9.46 o 
  -5  -1   3      512.84      490.79      9.89 o 
  -4  -1   3      856.00      926.58     11.78 o 
  -3  -1   3     1136.42     1168.72     17.84 o 
  -2  -1   3       14.22       15.73      0.78 o 
  -1  -1   3     2895.87     2829.03     71.93 o 
   0  -1   3       59.85       56.57      4.72 o 
   1  -1   3      117.84       97.52      3.39 o 
   2  -1   3     1151.90     1118.92     12.31 o 
   3  -1   3      117.91      120.66      4.51 o 
   4  -1   3      185.11      179.85      5.96 o 
   5  -1   3      501.01      501.97      9.54 o 
   6  -1   3        0.39        0.86      0.89 o 
  -5   0   3      430.14      445.47      9.96 o 
  -4   0   3      636.08      659.54     17.56 o 
  -3   0   3      400.13      412.69      5.12 o 
  -2   0   3     1502.65     1596.62     13.83 o 
  -1   0   3      230.88      200.19      3.67 o 
   0   0   3     1085.78     1092.18     63.14 o 
   1   0   3      514.12      451.02      7.33 o 
   2   0   3      171.60      176.63      4.97 o 
   3   0   3      182.10      175.88      3.88 o 
   4   0   3      179.30      179.76      4.32 o 
   5   0   3       19.54       16.05      2.47 o 
   6   0   3      124.29      103.75      6.03 o 
  -7   1   3       11.33       13.05      2.43 o 
  -6   1   3      218.56      201.24      7.57 o 
  -5   1   3       14.29       14.88      1.44 o 
  -4   1   3      683.91      690.25     15.06 o 
  -3   1   3     1405.48     1428.60     28.73 o 
  -2   1   3        9.33       11.57      2.30 o 
  -1   1   3     5863.25     5336.84    298.73 o 
   0   1   3      868.53      839.03     27.72 o 
   1   1   3      124.13      120.98      4.19 o 
   2   1   3     2048.63     2170.93     34.53 o 
   3   1   3        0.48        0.18      0.61 o 
   4   1   3       69.51       69.49      2.79 o 
   5   1   3      288.31      274.05      9.08 o 
   6   1   3       16.69       18.44      3.04 o 
  -7   2   3      152.54      154.44      7.07 o 
  -6   2   3       27.60       28.62      2.88 o 
  -5   2   3      153.42      157.84      5.47 o 
  -4   2   3      578.22      567.98      8.08 o 
  -3   2   3      120.03      119.40      3.12 o 
  -2   2   3     1471.57     1482.21     49.78 o 
  -1   2   3       87.47       84.15      2.43 o 
   0   2   3      852.72      841.68     18.92 o 
   1   2   3      318.81      317.90      4.58 o 
   2   2   3      202.18      198.62      4.13 o 
   3   2   3       24.77       25.98      1.73 o 
   4   2   3       56.69       58.51      3.99 o 
   5   2   3       10.60       11.55      2.43 o 
   6   2   3       43.14       45.18      4.30 o 
  -6   3   3        4.59        5.46      1.56 o 
  -5   3   3       77.18       71.06      2.89 o 
  -4   3   3        0.44        0.95      0.69 o 
  -3   3   3       23.69       24.14      1.55 o 
  -2   3   3       19.43       19.43      1.40 o 
  -1   3   3      426.84      407.22      8.56 o 
   0   3   3       86.19       71.24      4.18 o 
   1   3   3      245.40      233.68      7.80 o 
   2   3   3      585.20      586.65      7.32 o 
   3   3   3       60.70       56.45      2.58 o 
   4   3   3       78.78       76.27      4.85 o 
   5   3   3      391.23      391.67     11.70 o 
  -6   4   3        0.06        1.96      1.08 o 
  -5   4   3      104.96       95.06      5.29 o 
  -4   4   3      230.46      223.59      7.66 o 
  -3   4   3       47.90       42.38      3.26 o 
  -2   4   3      719.53      734.79     12.78 o 
  -1   4   3      590.84      604.31     11.26 o 
   0   4   3      947.81      920.19     55.13 o 
   1   4   3     1060.15      991.02     38.11 o 
   2   4   3        2.44        2.42      0.83 o 
   3   4   3      425.63      422.72     10.62 o 
   4   4   3      235.44      236.88      8.75 o 
   5   4   3       53.95       53.20      4.67 o 
  -6   5   3       45.63       43.81      4.04 o 
  -5   5   3       30.66       35.76      3.53 o 
  -4   5   3       28.97       27.82      2.99 o 
  -3   5   3       34.30       34.18      3.17 o 
  -2   5   3      124.88      120.81      5.69 o 
  -1   5   3      358.72      380.34      9.72 o 
   0   5   3        8.78        9.75      1.96 o 
   1   5   3       44.85       38.36      2.21 o 
   2   5   3      114.30      110.33      5.42 o 
   3   5   3       22.30       24.69      3.15 o 
   4   5   3       50.42       51.34      4.51 o 
  -5   6   3      113.07      111.13      6.46 o 
  -4   6   3      130.89      126.00      6.62 o 
  -3   6   3       16.46       19.54      2.87 o 
  -2   6   3      201.96      192.76      7.65 o 
  -1   6   3       59.62       58.98      4.25 o 
   0   6   3       14.24       15.78      2.51 o 
   1   6   3      100.04      120.26      5.73 o 
   2   6   3        2.24        0.61      1.25 o 
   3   6   3       30.71       28.31      3.40 o 
  -4   7   3        1.74        2.30      1.16 o 
  -3   7   3       37.83       39.16      3.76 o 
  -2   7   3       43.08       42.34      3.82 o 
  -1   7   3        8.55        8.55      2.03 o 
   0   7   3       58.42       70.95      4.71 o 
  -1  -9   4       22.27       19.22      3.15 o 
   0  -9   4       55.14       58.82      4.70 o 
   1  -9   4        8.99        7.60      2.15 o 
   2  -9   4       11.08       13.05      1.83 o 
   3  -9   4      203.53      207.45      7.85 o 
  -3  -8   4       69.74       68.34      5.10 o 
  -2  -8   4       26.33       32.13      3.41 o 
  -1  -8   4      243.30      263.43      9.28 o 
   0  -8   4        0.00        0.28      1.02 o 
   1  -8   4      105.28      107.87      8.82 o 
   2  -8   4      449.83      462.35     39.44 o 
   3  -8   4       28.10       26.55      2.20 o 
   4  -8   4      242.40      232.17      9.27 o 
  -4  -7   4        0.43        2.00      1.15 o 
  -3  -7   4      578.92      602.70     13.97 o 
  -2  -7   4      130.36      123.15      6.14 o 
  -1  -7   4      623.44      617.86     13.09 o 
   0  -7   4      458.66      459.68     11.12 o 
   1  -7   4       15.69       14.60      1.59 o 
   2  -7   4      402.75      391.99     18.11 o 
   3  -7   4      251.76      246.69     13.91 o 
   4  -7   4        0.06        2.43      1.25 o 
   5  -7   4      271.78      267.55     10.02 o 
  -5  -6   4        0.45        1.98      0.82 o 
  -4  -6   4      308.39      339.84     19.94 o 
  -3  -6   4       96.09       93.15     10.43 o 
  -2  -6   4      105.42      112.28     10.39 o 
  -1  -6   4       68.92       70.22      4.21 o 
   0  -6   4        0.02        0.37      0.57 o 
   1  -6   4        1.25        1.60      0.69 o 
   2  -6   4       38.54       41.36      2.31 o 
   3  -6   4        1.02        1.85      1.07 o 
   4  -6   4      119.77      114.05      5.93 o 
   5  -6   4       31.35       29.31      3.19 o 
  -5  -5   4       76.31       77.07      3.54 o 
  -4  -5   4      135.98      130.92      4.26 o 
  -3  -5   4      157.84      156.78     11.59 o 
  -2  -5   4       82.00       84.42      4.00 o 
  -1  -5   4       65.43       63.45      2.36 o 
   0  -5   4      301.69      288.70      9.81 o 
   1  -5   4       32.31       36.73      1.97 o 
   2  -5   4      467.76      461.92      9.37 o 
   3  -5   4      266.04      248.19      7.76 o 
   4  -5   4        5.38        4.88      1.53 o 
   5  -5   4      505.93      505.93     12.68 o 
   6  -5   4       36.15       46.78      4.12 o 
  -6  -4   4      109.62      117.49      4.52 o 
  -5  -4   4      146.46      140.62      4.57 o 
  -4  -4   4      481.51      478.51     11.23 o 
  -3  -4   4      402.49      413.81     22.92 o 
  -2  -4   4       34.29       35.77      2.38 o 
  -1  -4   4     1883.41     1937.77     98.82 o 
   0  -4   4       49.00       51.61      2.77 o 
   1  -4   4      167.96      159.31      3.63 o 
   2  -4   4      315.69      300.66      7.61 o 
   3  -4   4        0.29        0.00      0.59 o 
   4  -4   4       82.03       80.76      4.65 o 
   5  -4   4       50.66       48.51      3.91 o 
   6  -4   4        0.49        1.88      1.15 o 
  -6  -3   4       10.35       12.21      1.69 o 
  -5  -3   4      511.71      524.44      9.57 o 
  -4  -3   4      174.81      169.51      4.36 o 
  -3  -3   4      664.97      654.12      7.61 o 
  -2  -3   4     2288.80     2379.50     93.20 o 
  -1  -3   4      167.41      195.79      5.70 o 
   0  -3   4     1206.98     1258.96     57.57 o 
   1  -3   4      419.49      417.77     14.21 o 
   2  -3   4      308.20      305.21      7.39 o 
   3  -3   4      132.79      140.08      5.46 o 
   4  -3   4        0.02        0.00      0.67 o 
   5  -3   4      149.13      150.61      6.54 o 
   6  -3   4       61.79       61.38      4.45 o 
  -6  -2   4       47.51       45.70      3.93 o 
  -5  -2   4       53.60       50.45      2.85 o 
  -4  -2   4      605.61      589.46      9.84 o 
  -3  -2   4      424.24      404.96      5.55 o 
  -2  -2   4      177.65      177.53      5.56 o 
  -1  -2   4     2219.54     2181.36     50.46 o 
   0  -2   4       68.17       64.94      3.03 o 
   1  -2   4      459.44      449.22      8.12 o 
   2  -2   4      384.48      405.30      8.37 o 
   3  -2   4      237.58      228.93      6.78 o 
   4  -2   4       26.54       25.43      2.64 o 
   5  -2   4       13.49       12.50      2.24 o 
   6  -2   4       24.51       25.51      2.09 o 
  -7  -1   4       60.19       71.63      5.20 o 
  -6  -1   4        3.68        5.25      1.61 o 
  -5  -1   4       27.15       24.33      2.70 o 
  -4  -1   4      719.39      725.45      9.92 o 
  -3  -1   4        1.16        1.22      0.48 o 
  -2  -1   4     1038.43     1008.09     17.19 o 
  -1  -1   4      487.15      546.50     18.56 o 
   0  -1   4      916.28      965.52     11.28 o 
   1  -1   4     1142.71     1171.38     13.18 o 
   2  -1   4      568.07      610.40     10.20 o 
   3  -1   4       98.88       96.65      4.44 o 
   4  -1   4       64.45       61.19      3.82 o 
   5  -1   4       65.69       61.74      2.98 o 
   6  -1   4        7.45       11.26      2.46 o 
  -7   0   4       64.43       71.99      5.14 o 
  -6   0   4       35.78       33.42      3.30 o 
  -5   0   4        2.30        2.83      1.31 o 
  -4   0   4      928.69      975.44      9.26 o 
  -3   0   4        5.52        5.63      0.93 o 
  -2   0   4      385.71      352.10      9.43 o 
  -1   0   4     4099.30     3979.85    196.53 o 
   0   0   4       52.61       58.93      4.42 o 
   1   0   4     2887.98     2954.03     21.64 o 
   2   0   4     2067.22     2160.18     33.27 o 
   3   0   4       71.11       66.49      2.64 o 
   4   0   4      620.73      608.00      8.43 o 
   5   0   4       71.29       62.83      3.26 o 
   6   0   4        0.20        0.00      0.84 o 
  -7   1   4       56.41       60.14      4.60 o 
  -6   1   4       21.64       22.57      2.78 o 
  -5   1   4      269.62      265.89      8.20 o 
  -4   1   4        0.71        0.51      0.62 o 
  -3   1   4       44.32       42.03      2.04 o 
  -2   1   4      626.13      599.12     21.26 o 
  -1   1   4      278.80      274.09     14.93 o 
   0   1   4      514.70      545.36     21.06 o 
   1   1   4     1547.69     1618.95     53.70 o 
   2   1   4      166.40      175.21      3.92 o 
   3   1   4      510.96      518.68      7.29 o 
   4   1   4        0.61        1.12      0.72 o 
   5   1   4       85.06       80.42      5.18 o 
   6   1   4        4.23        4.56      1.79 o 
  -6   2   4      104.64       97.91      5.41 o 
  -5   2   4        0.49        1.52      0.73 o 
  -4   2   4      166.34      166.87      4.23 o 
  -3   2   4        5.90        4.81      1.00 o 
  -2   2   4       19.29       18.53      1.46 o 
  -1   2   4      369.79      365.67     16.23 o 
   0   2   4       36.01       38.33      1.68 o 
   1   2   4      434.24      429.74      7.32 o 
   2   2   4      887.89      853.82     84.67 o 
   3   2   4      432.97      442.72     10.00 o 
   4   2   4      362.83      370.26     10.20 o 
   5   2   4        3.50        5.78      1.98 o 
  -6   3   4        2.21        4.06      1.36 o 
  -5   3   4      154.27      155.17      6.54 o 
  -4   3   4       72.56       67.90      2.83 o 
  -3   3   4        0.58        0.93      0.70 o 
  -2   3   4       30.17       28.33      1.85 o 
  -1   3   4       33.72       35.92      2.95 o 
   0   3   4        5.94        5.45      1.48 o 
   1   3   4      635.96      645.41      7.61 o 
   2   3   4       92.22       77.85      6.13 o 
   3   3   4      174.91      176.10      4.64 o 
   4   3   4       47.04       50.74      4.13 o 
   5   3   4       49.87       57.14      4.76 o 
  -6   4   4      199.53      200.31      8.25 o 
  -5   4   4      106.49      105.07      5.78 o 
  -4   4   4      243.14      221.24      8.02 o 
  -3   4   4       42.82       40.37      3.44 o 
  -2   4   4        1.93        0.80      0.93 o 
  -1   4   4       64.74       66.46      4.16 o 
   0   4   4      391.47      398.75      9.85 o 
   1   4   4       39.93       35.06      3.08 o 
   2   4   4      584.29      599.90     16.91 o 
   3   4   4        2.89        3.04      1.51 o 
   4   4   4      298.92      303.88     10.20 o 
  -5   5   4      433.54      437.23     12.50 o 
  -4   5   4       40.55       45.39      3.98 o 
  -3   5   4      272.94      264.43      9.09 o 
  -2   5   4      223.38      234.44      8.38 o 
  -1   5   4       65.97       65.77      4.47 o 
   0   5   4       96.34       99.88      5.38 o 
   1   5   4      365.58      412.55     10.69 o 
  -4   6   4      157.95      147.92      7.49 o 
  -3   6   4       60.52       60.57      4.62 o 
  -2   6   4       24.15       24.80      2.99 o 
  -1   6   4       24.13       28.98      3.18 o 
   0   6   4       21.77       24.22      2.82 o 
   1   6   4       16.46       25.99      2.85 o 
  -2   7   4      116.37      132.86      7.09 o 
  -1   7   4        3.11        7.20      1.89 o 
  -1  -9   5        0.65        3.26      1.52 o 
   0  -9   5       22.50       27.01      3.19 o 
   1  -9   5       27.67       31.98      3.45 o 
   2  -9   5        5.37        4.46      1.15 o 
  -3  -8   5       19.49       21.47      3.15 o 
  -2  -8   5       16.29       17.61      2.91 o 
  -1  -8   5       46.59       43.31      3.90 o 
   0  -8   5      149.68      148.95      6.99 o 
   1  -8   5        0.35        0.04      0.60 o 
   2  -8   5      154.00      157.74      5.05 o 
   3  -8   5      222.72      219.66      6.22 o 
   4  -8   5        8.66        8.36      2.41 o 
  -4  -7   5      306.96      313.91     10.57 o 
  -3  -7   5       56.79       55.28      4.29 o 
  -2  -7   5      316.42      328.65      9.94 o 
  -1  -7   5      510.23      523.32     12.17 o 
   0  -7   5      104.10      110.14      5.57 o 
   1  -7   5      271.16      283.02      6.09 o 
   2  -7   5       49.73       48.20      2.70 o 
   3  -7   5      137.53      147.82      6.85 o 
   4  -7   5       70.23       71.53      5.07 o 
   5  -7   5        3.51        4.79      1.67 o 
  -5  -6   5       91.39       95.97      4.14 o 
  -4  -6   5       19.55       16.81      1.87 o 
  -3  -6   5      288.95      313.88      6.45 o 
  -2  -6   5       64.29       61.62      2.90 o 
  -1  -6   5      313.80      300.80      8.48 o 
   0  -6   5        6.38        9.65      1.28 o 
   1  -6   5        8.43        8.70      1.28 o 
   2  -6   5      116.04      115.16      3.87 o 
   3  -6   5       13.80       11.20      2.20 o 
   4  -6   5        6.80        6.49      1.93 o 
   5  -6   5      114.97      124.92      6.77 o 
  -5  -5   5        1.17        1.13      0.73 o 
  -4  -5   5      316.75      328.29     13.70 o 
  -3  -5   5      248.26      231.50      8.21 o 
  -2  -5   5       53.65       45.22      2.26 o 
  -1  -5   5      540.41      585.50     23.55 o 
   0  -5   5      132.15      134.54      8.61 o 
   1  -5   5      234.42      228.67      4.86 o 
   2  -5   5      182.61      175.19      6.42 o 
   3  -5   5        0.41        1.07      0.93 o 
   4  -5   5      243.11      261.14      8.95 o 
   5  -5   5        9.94       11.43      2.45 o 
  -6  -4   5        4.97        5.86      1.93 o 
  -5  -4   5       74.17       72.38      4.92 o 
  -4  -4   5       16.71       14.55      1.61 o 
  -3  -4   5      256.83      242.28      5.08 o 
  -2  -4   5      315.94      312.28      8.28 o 
  -1  -4   5      351.04      344.09     10.89 o 
   0  -4   5      991.31     1017.29     48.20 o 
   1  -4   5       10.12        8.65      1.15 o 
   2  -4   5      678.04      697.66     12.36 o 
   3  -4   5      172.10      163.69      6.45 o 
   4  -4   5       12.59       10.93      2.28 o 
   5  -4   5      228.91      224.22      8.55 o 
   6  -4   5        1.50        1.44      1.04 o 
  -6  -3   5       44.69       41.87      3.97 o 
  -5  -3   5       35.19       36.24      3.50 o 
  -4  -3   5      920.21      930.93     15.67 o 
  -3  -3   5       48.87       55.93      2.38 o 
  -2  -3   5      825.37      843.47     24.18 o 
  -1  -3   5     2597.26     2707.01     95.12 o 
   0  -3   5        4.84        5.48      0.72 o 
   1  -3   5     1005.50     1063.47     13.97 o 
   2  -3   5      883.49      892.15     13.66 o 
   3  -3   5        1.20        1.79      1.13 o 
   4  -3   5      470.56      482.60     11.48 o 
   5  -3   5       23.41       21.04      2.90 o 
   6  -3   5       13.16       14.56      2.63 o 
  -6  -2   5      144.04      148.21      7.25 o 
  -5  -2   5      206.93      206.01      7.92 o 
  -4  -2   5       89.93       86.18      4.76 o 
  -3  -2   5      181.39      168.63      6.13 o 
  -2  -2   5      389.98      375.22      4.00 o 
  -1  -2   5      460.37      489.90     14.19 o 
   0  -2   5       93.39       82.05     10.54 o 
   1  -2   5      136.63      125.01      4.88 o 
   2  -2   5      391.92      394.89      9.02 o 
   3  -2   5      251.09      260.26      7.84 o 
   4  -2   5       33.91       31.59      3.04 o 
   5  -2   5      317.55      335.24     10.05 o 
   6  -2   5        2.42        4.00      1.01 o 
  -6  -1   5        1.94        3.04      1.34 o 
  -5  -1   5        0.30        1.16      0.97 o 
  -4  -1   5        7.24        7.13      1.82 o 
  -3  -1   5       38.74       41.01      2.01 o 
  -2  -1   5       68.29       63.14      3.12 o 
  -1  -1   5       72.09       63.84      2.77 o 
   0  -1   5        7.02        6.05      1.96 o 
   1  -1   5      475.16      444.21      9.15 o 
   2  -1   5      470.83      485.96     10.07 o 
   3  -1   5       76.17       72.03      4.21 o 
   4  -1   5      650.40      655.54      9.27 o 
   5  -1   5       39.96       41.07      3.55 o 
   6  -1   5       96.74       98.41      6.22 o 
  -6   0   5        0.94        0.90      0.85 o 
  -5   0   5      354.86      364.20     10.22 o 
  -4   0   5      203.03      209.44      7.17 o 
  -3   0   5      385.55      402.57      6.24 o 
  -2   0   5      636.18      663.39     22.30 o 
  -1   0   5      252.85      241.31      9.31 o 
   0   0   5      432.75      403.68     16.74 o 
   1   0   5      371.99      381.17      5.27 o 
   2   0   5      326.20      330.32     12.48 o 
   3   0   5      437.71      427.65      6.94 o 
   4   0   5       73.66       69.76      3.13 o 
   5   0   5      462.64      440.28     10.98 o 
  -6   1   5       34.78       35.49      3.45 o 
  -5   1   5        5.77        5.54      1.70 o 
  -4   1   5      585.71      583.28     14.17 o 
  -3   1   5       10.21        7.24      1.16 o 
  -2   1   5      482.07      461.36      6.76 o 
  -1   1   5      123.52      111.93      3.38 o 
   1   1   5      111.41      100.29      4.71 o 
   2   1   5       57.39       56.08      2.46 o 
   3   1   5        3.63        2.72      0.93 o 
   4   1   5      628.07      629.12     24.33 o 
   5   1   5        0.14        0.37      1.07 o 
  -6   2   5        7.14        6.91      1.80 o 
  -5   2   5      517.05      530.93      8.46 o 
  -4   2   5      104.18      102.35      3.59 o 
  -3   2   5       85.59       89.74      4.07 o 
  -2   2   5      876.60      764.47    104.54 o 
  -1   2   5        0.21        0.32      0.65 o 
   0   2   5        9.31       12.59      2.06 o 
   1   2   5      143.02      142.03      5.86 o 
   2   2   5       16.99       13.75      2.20 o 
   3   2   5      173.76      175.28      4.76 o 
   4   2   5       16.26       21.37      2.92 o 
  -5   3   5       48.29       54.86      4.13 o 
  -4   3   5      173.44      171.32      8.60 o 
  -3   3   5      280.53      268.83     11.81 o 
  -2   3   5      166.76      154.28     13.72 o 
  -1   3   5      170.06      169.51      6.62 o 
   0   3   5      111.10      105.34      5.28 o 
   1   3   5       22.17       21.53      2.60 o 
   2   3   5       18.04       19.80      2.65 o 
   3   3   5        0.23        0.67      0.94 o 
   4   3   5      128.48      142.13      6.91 o 
  -5   4   5      230.80      237.63      9.10 o 
  -4   4   5      117.09      114.82      6.17 o 
  -3   4   5      309.61      284.87      9.40 o 
  -2   4   5      760.82      754.15     14.95 o 
  -1   4   5      138.22      138.51      6.40 o 
   0   4   5      160.41      170.89      7.07 o 
   1   4   5      212.08      225.58      8.11 o 
   2   4   5        0.68        3.35      1.39 o 
  -4   5   5      227.45      223.30      9.09 o 
  -3   5   5      240.62      238.67      9.18 o 
  -2   5   5      200.84      202.61      8.25 o 
  -1   5   5      342.13      372.22     11.05 o 
   0   5   5        2.90        3.93      1.45 o 
   1   5   5      131.84      141.99      6.75 o 
  -3   6   5       59.43       63.70      4.96 o 
  -2   6   5      239.15      259.21      9.90 o 
  -1   6   5       30.67       31.39      3.41 o 
   0   6   5      188.25      217.77      8.83 o 
   0  -9   6       23.49       22.48      3.28 o 
   1  -9   6       41.07       41.12      3.95 o 
  -2  -8   6       35.39       35.71      3.59 o 
  -1  -8   6       71.23       78.89      5.16 o 
   0  -8   6       10.88       12.26      2.37 o 
   1  -8   6      114.31      114.28      7.17 o 
   2  -8   6        8.32        8.25      1.52 o 
   3  -8   6        7.99       10.14      2.51 o 
  -3  -7   6      201.94      209.36      8.19 o 
  -2  -7   6      190.54      198.08      7.79 o 
  -1  -7   6      383.26      393.72     10.69 o 
   0  -7   6      777.00      792.35     15.05 o 
   1  -7   6       35.19       36.84      2.38 o 
   2  -7   6      430.92      432.69     18.73 o 
   3  -7   6       44.74       41.26      3.90 o 
   4  -7   6       69.39       71.19      5.29 o 
  -4  -6   6      194.42      211.88      8.33 o 
  -3  -6   6        0.10        0.34      0.67 o 
  -2  -6   6      480.19      499.07      7.86 o 
  -1  -6   6      427.60      420.09     16.20 o 
   0  -6   6      161.72      164.92     17.29 o 
   1  -6   6      345.40      361.88      6.75 o 
   2  -6   6        5.69        5.74      1.71 o 
   3  -6   6       70.09       67.71      4.70 o 
   4  -6   6        2.32        1.60      1.31 o 
   5  -6   6        0.82        3.08      1.42 o 
  -5  -5   6        5.40        7.71      2.20 o 
  -4  -5   6       12.25       12.10      2.38 o 
  -3  -5   6        1.16        1.80      0.78 o 
  -2  -5   6      113.37      104.57      5.38 o 
  -1  -5   6       43.66       41.92      2.79 o 
   0  -5   6      153.34      149.03      7.74 o 
   1  -5   6       15.58       16.68      1.62 o 
   2  -5   6      447.65      454.86     10.98 o 
   3  -5   6       17.45       18.55      2.81 o 
   4  -5   6        7.71       10.49      2.32 o 
   5  -5   6       97.43       99.75      6.17 o 
  -5  -4   6       67.99       62.71      4.78 o 
  -4  -4   6       76.89       76.95      4.89 o 
  -3  -4   6        9.70        9.11      2.02 o 
  -2  -4   6      350.04      326.49     15.40 o 
  -1  -4   6      643.19      648.25     21.24 o 
   0  -4   6       36.84       35.44      2.29 o 
   1  -4   6     2612.51     2832.72     25.21 o 
   2  -4   6       49.51       47.02      3.62 o 
   3  -4   6      362.01      367.78     10.26 o 
   4  -4   6      392.08      395.11     11.28 o 
   5  -4   6        0.12        0.73      0.90 o 
  -6  -3   6       40.43       42.32      4.16 o 
  -5  -3   6       86.57       81.80      5.30 o 
  -4  -3   6       62.78       57.05      4.21 o 
  -3  -3   6       80.84       74.49      4.44 o 
  -2  -3   6       56.83       53.46      3.70 o 
  -1  -3   6      190.67      178.42     15.33 o 
   0  -3   6      662.92      635.74     49.20 o 
   1  -3   6       42.89       43.21      3.23 o 
   2  -3   6      594.28      610.99     12.31 o 
   3  -3   6       11.68        8.61      2.03 o 
   4  -3   6       63.13       57.43      4.29 o 
   5  -3   6       67.29       56.59      4.48 o 
  -6  -2   6       60.25       64.77      4.96 o 
  -5  -2   6      299.40      305.46     10.02 o 
  -4  -2   6      284.86      255.37      8.59 o 
  -3  -2   6       36.95       34.88      3.14 o 
  -2  -2   6      190.10      194.37      9.67 o 
  -1  -2   6      309.07      305.94     20.80 o 
   0  -2   6       28.65       28.93      2.15 o 
   1  -2   6      716.96      698.80     12.46 o 
   2  -2   6        4.55        2.33      1.31 o 
   3  -2   6      161.03      150.46      6.50 o 
   4  -2   6      290.51      278.42      9.27 o 
   5  -2   6        4.64        5.91      1.84 o 
  -6  -1   6       76.70       79.68      5.42 o 
  -5  -1   6      200.52      206.11      8.15 o 
  -4  -1   6       18.59       21.87      2.87 o 
  -3  -1   6       47.72       41.70      2.57 o 
  -2  -1   6      228.83      221.86      7.39 o 
  -1  -1   6       13.98       12.56      1.41 o 
   0  -1   6       15.95       15.44      1.52 o 
   1  -1   6       18.57       17.44      2.42 o 
   2  -1   6      213.87      210.56      7.31 o 
   3  -1   6       11.35       12.12      1.50 o 
   4  -1   6       74.32       67.90      4.15 o 
   5  -1   6       39.97       43.03      3.67 o 
  -6   0   6      227.72      235.00      9.22 o 
  -5   0   6       18.98       17.34      2.69 o 
  -4   0   6      167.70      169.03      4.59 o 
  -3   0   6      221.18      219.84      5.07 o 
  -2   0   6      272.76      255.18      7.04 o 
  -1   0   6      452.62      430.25      9.84 o 
   0   0   6        5.50        2.61      1.33 o 
   1   0   6     1071.47     1087.80     16.21 o 
   2   0   6       34.43       29.08      2.90 o 
   3   0   6      114.60      111.20      5.50 o 
   4   0   6      143.71      148.12      4.74 o 
   5   0   6       13.46       15.26      1.96 o 
  -6   1   6      302.88      318.53     10.62 o 
  -5   1   6      469.86      497.03     12.45 o 
  -4   1   6       85.15       85.44      3.44 o 
  -3   1   6      828.79      825.59     10.12 o 
  -2   1   6      330.32      311.20     16.76 o 
  -1   1   6      193.41      194.64      4.85 o 
   0   1   6      652.75      673.96     12.95 o 
   1   1   6       44.40       41.20      3.39 o 
   2   1   6      182.27      183.01      7.17 o 
   3   1   6        7.95        6.40      1.89 o 
   4   1   6        3.28        4.16      1.45 o 
  -5   2   6       64.75       62.56      3.11 o 
  -4   2   6      133.69      125.96     10.03 o 
  -3   2   6        7.04        8.19      1.36 o 
  -2   2   6       29.91       26.10      1.99 o 
  -1   2   6      187.23      190.77      7.25 o 
   0   2   6       38.90       37.66      3.32 o 
   1   2   6      328.97      331.96      9.72 o 
   2   2   6        0.61        1.62      1.16 o 
   3   2   6        6.19        7.56      1.85 o 
  -5   3   6      221.76      234.86      8.99 o 
  -4   3   6        3.24        5.14      1.76 o 
  -3   3   6       81.43       83.51      3.49 o 
  -2   3   6      475.54      454.52     17.52 o 
  -1   3   6       31.28       29.17      3.12 o 
   0   3   6      731.43      756.07     15.13 o 
   1   3   6       26.64       28.32      3.05 o 
   2   3   6      211.60      223.97      8.43 o 
  -4   4   6       20.02       21.59      3.17 o 
  -3   4   6       24.75       25.97      3.19 o 
  -2   4   6       87.37       84.61      5.47 o 
  -1   4   6      174.43      182.44      7.83 o 
   0   4   6        5.12        6.60      1.82 o 
   1   4   6      309.41      328.34     10.53 o 
   2   4   6       20.20       23.48      2.81 o 
  -3   5   6       76.40       76.11      5.47 o 
  -2   5   6      124.52      137.62      7.26 o 
  -1   5   6       21.80       31.01      3.39 o 
   0   5   6      298.65      336.95     11.19 o 
  -2  -8   7       32.16       32.83      3.36 o 
  -1  -8   7       93.28      104.01      5.99 o 
   0  -8   7       57.75       58.11      4.43 o 
   1  -8   7       17.07       20.56      2.99 o 
   2  -8   7      333.77      349.81     11.55 o 
  -2  -7   7      145.56      140.24      6.55 o 
  -1  -7   7       77.67       71.86      4.66 o 
   0  -7   7        9.36       13.94      2.43 o 
   1  -7   7      582.91      636.93     19.46 o 
   2  -7   7       36.89       36.20      3.67 o 
   3  -7   7      173.66      183.73      8.32 o 
  -4  -6   7      250.80      274.49      9.91 o 
  -3  -6   7      130.56      126.93      6.33 o 
  -2  -6   7       58.43       53.16      3.98 o 
  -1  -6   7      281.11      292.37      6.05 o 
   0  -6   7       81.11       85.66      5.71 o 
   1  -6   7      108.41      104.12      3.97 o 
   2  -6   7      319.03      341.31     10.40 o 
   3  -6   7       30.26       28.84      3.36 o 
   4  -6   7      394.85      397.69     12.48 o 
  -4  -5   7       53.35       61.82      4.72 o 
  -3  -5   7       66.10       59.83      4.36 o 
  -2  -5   7       67.16       73.37      4.57 o 
  -1  -5   7       40.35       33.51      3.09 o 
   0  -5   7        0.87        1.23      0.59 o 
   1  -5   7       24.25       21.83      2.65 o 
   2  -5   7       62.59       62.53      4.45 o 
   3  -5   7      154.99      147.00      7.07 o 
   4  -5   7      121.52      142.01      7.31 o 
  -5  -4   7      169.61      181.05      8.32 o 
  -4  -4   7       12.29       15.44      2.78 o 
  -3  -4   7      108.31      108.61      5.77 o 
  -2  -4   7        1.14        2.47      1.31 o 
  -1  -4   7       48.15       46.46      3.28 o 
   0  -4   7       10.70        8.39      1.48 o 
   1  -4   7       26.24       24.06      2.70 o 
   2  -4   7      449.39      456.35     11.59 o 
   3  -4   7      160.45      162.99      7.39 o 
   4  -4   7      290.31      274.88      9.98 o 
  -5  -3   7      165.95      165.66      7.85 o 
  -4  -3   7      360.28      365.50     10.94 o 
  -3  -3   7       99.13       87.25      5.15 o 
  -2  -3   7     1040.04      991.03     16.29 o 
  -1  -3   7       16.78       14.27      2.40 o 
   0  -3   7       85.99       78.30      4.71 o 
   1  -3   7      444.57      442.36     10.81 o 
   2  -3   7        0.61        2.36      1.38 o 
   3  -3   7      176.54      176.66      7.54 o 
   4  -3   7      145.22      137.26      7.02 o 
  -5  -2   7      456.76      482.23     13.22 o 
  -4  -2   7       69.40       69.52      4.81 o 
  -3  -2   7      796.52      769.10     14.95 o 
  -2  -2   7        0.12        0.37      0.64 o 
  -1  -2   7       53.79       52.44      4.17 o 
   0  -2   7       18.75       18.40      1.81 o 
   1  -2   7        7.71        7.20      1.89 o 
   2  -2   7       10.56        9.57      2.16 o 
   3  -2   7       75.41       71.46      4.89 o 
   4  -2   7       38.94       35.24      3.59 o 
  -5  -1   7      131.11      147.18      7.26 o 
  -4  -1   7      338.70      333.97     10.34 o 
  -3  -1   7       29.12       30.44      2.73 o 
  -2  -1   7      468.34      461.56     18.41 o 
  -1  -1   7        1.00        0.79      0.74 o 
   0  -1   7       44.88       40.44      3.39 o 
   1  -1   7      106.71      105.18      5.47 o 
   2  -1   7       28.32       23.68      2.92 o 
   3  -1   7       84.58       88.27      5.42 o 
   4  -1   7      213.37      221.71      8.86 o 
  -5   0   7      296.64      297.69     10.27 o 
  -4   0   7        0.23        2.30      1.17 o 
  -3   0   7      451.33      455.52     17.15 o 
  -2   0   7      191.46      182.51      4.99 o 
  -1   0   7      303.64      291.69     15.71 o 
   0   0   7      303.76      308.86      9.27 o 
   1   0   7       21.28       19.62      2.76 o 
   2   0   7      118.39      121.36      6.19 o 
   3   0   7      212.07      224.63      8.68 o 
   4   0   7       36.66       38.60      3.73 o 
  -5   1   7      115.31      116.60      6.40 o 
  -4   1   7      298.02      290.93      6.81 o 
  -3   1   7        0.41        0.70      0.75 o 
  -2   1   7     1421.80     1382.51     88.12 o 
  -1   1   7       36.36       33.73      2.52 o 
   0   1   7      218.12      213.31      8.02 o 
   1   1   7      472.32      464.25     12.00 o 
   2   1   7        3.20        3.62      1.40 o 
   3   1   7      124.04      116.97      6.39 o 
  -4   2   7       38.82       39.56      2.60 o 
  -3   2   7      325.15      302.89      6.89 o 
  -2   2   7        1.25        0.48      0.79 o 
  -1   2   7      101.63      107.80      5.92 o 
   0   2   7      109.88      109.46      5.96 o 
   1   2   7        0.09        0.95      0.86 o 
   2   2   7       60.86       66.44      4.79 o 
  -4   3   7       43.55       46.67      4.24 o 
  -3   3   7       49.14       47.02      4.17 o 
  -2   3   7       28.12       25.84      3.42 o 
  -1   3   7       37.51       45.79      4.03 o 
   0   3   7        0.28        1.75      0.99 o 
   1   3   7      202.96      212.41      8.74 o 
  -2   4   7       20.94       19.80      3.28 o 
  -1   4   7      116.03      125.50      6.95 o 
   0   4   7      193.59      210.84      9.04 o 
   1  -7   8      169.65      189.86     10.29 o 
   2  -7   8       80.41       87.96      5.84 o 
  -3  -6   8       30.41       32.21      3.50 o 
  -2  -6   8      377.05      385.07     11.06 o 
  -1  -6   8       18.20       22.77      2.99 o 
   0  -6   8      221.69      247.34      8.48 o 
   1  -6   8       94.71      106.62      5.95 o 
   2  -6   8       55.29       60.16      4.75 o 
   3  -6   8       23.23       26.30      3.69 o 
  -4  -5   8       39.76       43.17      4.20 o 
  -3  -5   8       98.26       97.08      5.87 o 
  -2  -5   8        3.46        2.16      1.29 o 
  -1  -5   8      112.22      106.43      5.72 o 
   0  -5   8        9.91        8.66      1.47 o 
   1  -5   8      244.22      241.60      8.72 o 
   2  -5   8       48.59       47.27      4.20 o 
   3  -5   8        7.67        9.08      2.51 o 
  -4  -4   8       70.76       69.37      5.20 o 
  -3  -4   8       10.43       10.14      2.42 o 
  -2  -4   8      386.18      379.71     10.90 o 
  -1  -4   8       90.23       84.70      7.99 o 
   0  -4   8      210.70      211.41     14.32 o 
   1  -4   8      105.52      101.69      5.74 o 
   2  -4   8        4.79        3.78      1.64 o 
   3  -4   8       68.07       70.18      5.27 o 
  -4  -3   8       30.68       29.46      3.44 o 
  -3  -3   8      470.96      473.83     12.63 o 
  -2  -3   8       24.24       24.83      2.10 o 
  -1  -3   8      794.38      807.67     61.89 o 
   0  -3   8      258.83      249.96     24.38 o 
   1  -3   8      238.81      235.27      8.60 o 
   2  -3   8      157.84      153.24      7.25 o 
   3  -3   8        3.61        4.93      1.62 o 
  -4  -2   8       26.91       28.66      3.31 o 
  -3  -2   8       10.68       10.53      2.45 o 
  -2  -2   8      728.73      718.67     39.15 o 
  -1  -2   8       20.24       19.24      1.99 o 
   0  -2   8      358.82      375.83     10.61 o 
   1  -2   8      222.55      225.07      8.48 o 
   2  -2   8      100.72       86.18      5.54 o 
   3  -2   8       17.28       17.53      2.96 o 
  -4  -1   8        7.23        7.36      2.01 o 
  -3  -1   8      238.55      233.83      8.90 o 
  -2  -1   8       23.38       21.29      2.07 o 
  -1  -1   8      124.75      120.96      4.62 o 
   0  -1   8      385.40      363.21     10.65 o 
   1  -1   8      140.33      136.99      6.77 o 
   2  -1   8       62.78       64.07      4.81 o 
   3  -1   8       40.03       41.03      3.97 o 
  -4   0   8        4.37        5.11      1.74 o 
  -3   0   8        1.38        2.02      0.83 o 
  -2   0   8       77.56       68.28      3.35 o 
  -1   0   8       83.60       74.08      9.11 o 
   0   0   8      324.11      324.66     10.38 o 
   1   0   8      310.26      306.28     10.29 o 
   2   0   8       23.92       25.00      3.12 o 
  -4   1   8       16.50       19.01      2.14 o 
  -3   1   8      170.44      164.80      8.03 o 
  -2   1   8       53.42       49.70      2.95 o 
  -1   1   8      298.46      309.85     10.35 o 
   0   1   8      356.48      348.48     11.12 o 
   1   1   8       85.73       84.16      5.51 o 
   2   1   8      214.07      217.35      9.14 o 
  -3   2   8        1.46        2.73      0.95 o 
  -2   2   8       74.06       83.36      5.64 o 
  -1   2   8        1.38        2.34      1.49 o 
   0   2   8       28.15       27.00      3.30 o 
   1   2   8       35.79       34.88      3.64 o 
  -1  -6   9       46.86       41.70      3.90 o 
   1  -6   9       54.88       58.73      4.76 o 
  -2  -5   9      186.33      183.64      8.19 o 
  -1  -5   9        1.08        2.68      1.40 o 
   0  -5   9      192.45      204.09     12.36 o 
   1  -5   9      102.34      114.28      6.51 o 
   2  -5   9       60.80       66.66      5.23 o 
  -3  -4   9       29.26       30.58      3.58 o 
  -2  -4   9       15.92       11.79      2.65 o 
  -1  -4   9       34.43       40.04      3.38 o 
   0  -4   9       62.51       62.23      4.72 o 
   1  -4   9       81.61       84.25      5.65 o 
   2  -4   9       50.38       50.40      4.58 o 
  -3  -3   9      154.13      151.31      7.66 o 
  -2  -3   9      200.92      180.98      8.16 o 
  -1  -3   9        4.74        3.55      1.17 o 
   0  -3   9      488.01      524.94     13.38 o 
   1  -3   9      285.99      271.44      9.95 o 
   2  -3   9       22.14       23.06      3.45 o 
  -3  -2   9       48.83       45.12      4.17 o 
  -2  -2   9       55.41       52.32      5.74 o 
  -1  -2   9      123.81      118.30     10.30 o 
   0  -2   9       20.31       21.74      3.28 o 
   1  -2   9      101.61      107.04      6.39 o 
   2  -2   9      111.89      109.11      6.66 o 
  -3  -1   9       28.74       27.06      3.30 o 
  -2  -1   9       16.91       18.45      2.10 o 
  -1  -1   9        6.33        6.58      1.47 o 
   0  -1   9       26.03       28.46      3.67 o 
   1  -1   9       44.47       42.50      4.20 o 
  -2   0   9       22.31       22.19      2.32 o 
  -1   0   9        7.27       14.69      2.87 o 
   0   0   9      102.62      104.74      6.44 o 
                                                 
